# Supplementary material for: Laboratory-Based Surveillance of Neisseria meningitidis Isolates from Disease Cases in Latin American and Caribbean Countries, SIREVA II 2006–2010
Source: PLoS One. 2012 Aug 30;7(8):e44102. doi: 10.1371/journal.pone.0044102 (PMC3431326; doi:10.1371/journal.pone.0044102)
Supplement: Table S1 — Serogroup distribution by age and regions 2006–2008. (XLSX) [file pone.0044102.s001.xlsx]

## Sheet: Table S1
					2006							2007					2008
		B	C	W135	Y	NG	Other	Total	B	C	W135	Y	NG	Other	Total	B	C	W135	Y	NG	Other	Total
	<1	31 (31.6)	62 (63.3)	4 (4.1)	1 (1.0)	0	0	98	42 (44.2)	44(46.3)	7 (7.3)	2 (2.1)	0	0	95	22 (27.9)	48 (60.8)	8 (10.1)	1 (1.3)	0	0	79
	1-5	90 (46.4)	94 (48.5)	8 (4.1)	2 (1.0)	0	0	194	51 (31.1)	104 (63.4)	8 (4.9)	1 (0.6)	0	0	164	46 (25.8)	124 (69.7)	6 (3.4)	2 (1.1)	0	0	178
Brazil	6-14	68 (44.4)	80 (52.3)	4 (2.6)	1 (0.7)	0	0	153	34 (28.1)	80 (66.1)	5 (4.1)	2 (1.7)	0	0	121	34 (28.1)	79 (65.3)	5 (4.1)	3 (2.3)	0	0	121
	15-20	22 (41.5)	24 (45.3)	4 (7.6)	3 (5.7)	0	0	53	10 (23.3)	30 (69.8)	1 (2.3)	2 (4.7)	0	0	43	14 (26.9)	35 (67.3)	2 (3.9)	1 (1.9)	0	0	52
	>20	51 (38.6)	73 (55.3)	6 (4.6)	2 (1.5)	0	0	132	27 (19.2)	100 (70.2)	8 (5.7)	4 (2.8)	0	1 (0.7)	140	38 (19.7)	139 (72.0)	14 (7.3)	2 (1.0)	0	0	193
	Total	262	333	26	9	0	0	630	164	358	29	11	0	1	563	154	425	35	9	0	0	623
		(41.6)	(52.9)	(4.1)	(1.4)				(29.1)	(63.5)	(5.1)	(2.0)	0			(24.7)	(68.2)	(5.6)	(1.4)
	<1	52 (83.9)	3 (4.8)	3 (4.8)	2 (3.2)	2 (3.2)	0	62	56 (80.0)	4 (5.7)	7 (10.0)	2 (2.9)	1 (1.4)	0	70	56 (78.9)	0	14 (19.7)	1 (1.4)	0	0	71
	1-5	44 (80.0)	4 (7.3)	4 (7.3)	2 (3.6)	1 (1.8)	0	55	68 (80.0)	9 (10.6)	5 (5.88)	2 (2.4)	1 (1.2)	0	85	48 (63.2)	4 (5.3)	17 (22.4)	6 (7.9)	1 (1.3)	0	76
Southern	6-14	28 (84.9)	3 (9.1)	0	2 (6.1)	0	0	33	26 (76.5)	5 (14.7)	0	3 (8.8)	0	0	34	16 (55.2)	6 (20.7)	7 (24.1)	0	0	0	29
	15-20	4 (100)	0	0	0	0	0	4	8 (57.1)	2 (14.3)	2 (14.3)	1 (7.1)	1 (7.1)	0	14	7 (58.3)	1 (8.3)	4 (33.3)	0	0	0	12
	>20	27 (73.0)	5 (13.5)	1 (2.7)	3 (8.1)	1 (2.7)	0	37	37 (61.7)	7 (11.7)	7 (11.7)	9 (15.0)	0	0	60	25 (47.2)	2 (3.8)	15 (28.3)	7 (13.2)	0	1 (1.9)	50
	Total	155	15	8	9	4	0	191	195	27	21	17	3	0	263	152	13	57	14	1	1	241
		(81.2)	(15.9)	(4.2)	(4.71)	(2.1)			(74.1)	(10.3)	(8.0)	(6.5)	(1.1)			(63.1)	(5.4)	(23.7)	(5.8)	(0.4)	(0.4)
	<1	8 (42.1)	0	0	8 (42.1)	3 (15.8)	0	19	8 (33.3)	6 (25.0)	0	9 (37.5)	1 (4.2)	0	24	6 (46.2)	4 (30.8)	0	2 (15.4)	0	1 (7.7)	13
	1-5	3 (50.0)	1 (16.7)	0	2 (33.3)	0	0	6	4 (40.0)	4 (40.0)	0	1 (10.0)	1 (10.0)	0	10	6 (60.0)	2 (20.0)	1 (10.0)	0	0	0	9
Andean	6-14	1 (16.7)	3 (50.0)	0	2 (33.3)	0	0	6	4 (36.4)	4 (36.4)	0	2 (18.2)	1 (9.1)	0	11	4 (44.4)	2 (22.2)	0	3 (33.3)	0	0	9
	15-20	1 (16.7)	3 (50.0)	0	2 (33.3)	0	0	6	2 (28.6)	1 (14.3)	0	4 (57.1)	0	0	7	0	1 (50.0)	0	1 (50.0)	0	0	2
	>20	7 (41.2)	0	0	10 (58.8)	0	0	17	8 (40.0)	5 (25.0)	0	6 (30.0)	1 (5.0)	0	20	5 (21.7)	5 (21.7)	0	9 (39.1)	3 (13.0)	0	22
	Total	20	4	0	24	3	0	54	26	20	0	22	4	0	72	21	14	1	15	3	1	59
		(37.0)	(13.0)		(44.4)	(5.6)			(36.1)	(27.8)		(30.6)	(5.6)			(36.8)	(24.6)	(1.8)	(26.3)	(5.3)	(1.8)
	<1	5 (33.3)	7 (46.7)	0	1 (6.7)	2 (13.3)	0	15	7 (70.0)	2 (20.0)	0	1 (10.0)	0	0	10	6 (46.2)	5 (38.5)	0	0	0	0	11
	1-5	5 (35.7)	2 (14.3)	0	1 (7.1)	4 (28.6)	0	12	2 (18.2)	3 (27.3)	0	1 (9.1)	0	0	11	3 (25.0)	5 (41.7)	0	0	2 (16.7)	0	10
Mexico, Central América & Caribbean	6-14	6 (25.0)	9 (37.5)	1 (4.2)	2 (8.3)	5 (20.8)	0	23	5 (41.7)	2 (16.7)	0	1 (8.3)	0	0	12	2 (18.2)	5 (45.5)	0	2 (18.2)	0	1 (9.1)	10
	15-20	1 (33.3)	1 (33.3)	0	0	0	0	2	3 (60.0)	2 (40.0)	0	0	0	0	5	2 (28.6)	4 (57.1)	0	1 (14.3)	0	0	7
	>20	11 (73.3)	2 (13.3)	0	1 (6.7)	1 (6.7)	0	13	4 (30.8)	7 (53.9)	0	2 (15.4)	0	0	13	4 (19.1)	15 (71.4)	0	1 (4.8)	0	0	20
	Total	28	21	1	5	12	0	119	21	16	0	5	0	0	51	17	34	0	4	2	1	64
		(23.5)	(17.6)	(0.8)	(4.2)	(10.1)			(41.2)	(31.4)		(9.8)				(26.6)	(53.1)		(6.3)	(3.1)	(1.6)
