# Supplementary material for: Laboratory-Based Surveillance of Neisseria meningitidis Isolates from Disease Cases in Latin American and Caribbean Countries, SIREVA II 2006–2010
Source: PLoS One. 2012 Aug 30;7(8):e44102. doi: 10.1371/journal.pone.0044102 (PMC3431326; doi:10.1371/journal.pone.0044102)
Supplement: Table S2 — Serogroup distribution by age and regions 2009–2010. (XLSX) [file pone.0044102.s002.xlsx]

## Sheet: Table S2
					2009							2010
		B	C	W135	Y	NG	Other	Total	B	C	W135	Y	NG	Other	Total
	< 12 months	19 (26.0)	45 (61.6)	6 (9.1)	3 (4.1)	0	0	73	17 (21.0)	55 (67.9)	8 (9.9)	1 (1.2)	0	0	81
	12-23 monts	14 (28.0)	31 (62.0)	2 (4.0)	3 (6.0)	0	0	50	9 (22.5)	28 (70.0)	0	3 (7.5)	0	0	40
Brazil	24-59 months	24 (25.8)	66 (71.0)	2 (21.5)	1 (1.1)	0	0	93	24 (28.9)	58 (69.9)	1 (1.2)	0	0	0	83
	> 5-14 years	24 (15.8)	118 (77.6)	6 (3.9)	4 (2.6)	0	0	152	27 (16.0)	133 (78.7)	8 (4.7)	1 (0.6)	0	0	169
	15-20 years	14 (23.7)	40 (67.8)	3 (5.1)	2 (3.4)	0	0	59	11 (13.4)	65 (79.3)	6 (6.7)	0	0	0	82
	> 20 years	25 (16.1)	113 (72.9)	12 (7.7)	4 (2.6)	0	1 (0.6)	155	26 (13.7)	142 (74.7)	13 (6.8)	6 (3.2)	1 (0.5)	2 (1.1)	190
	Total	120	413	31	17	0	1	582	114	481	36	11	1	2	645
		(20.6)	(71.0)	(5.3)	(2.9)		(0.2)		(17.7)	(74.6)	(5.6)	(1.7)	(0.2)	(0.3)
	< 12 months	38 (60.3)	0	21 (33.3)	4 (6.3)	0	0	63	33 (47.8)	2 (2.9)	32 (46.4)	2 (2.9)	0	0	69
	12-23 monts	22 (73.3)	0	7 (23.3)	1 (3.3)	0	0	30	12 (63.3)	1 (5.3)	5 (26.3)	1 (5.3)	0	0	19
Southern	24-59 months	22 (81.5)	2 (7.4)	3 (11.1)		0	0	27	18 (66.7)	5 (18.5)	3 (18.5)	1 (3.7)	0	0	27
	> 5-14 years	34 (68.0)	5 (10.0)	10 (20.0)	1 (2.0)	0	0	50	28 (68.3)	2 (4.9)	9 (22.0)	1 (2.4)	1 (2.4)	0	41
	15-20 years	2 (18.2)	2 (18.2)	6 (54.5)	1 (9.1)	0	0	11	3 (33.3)	1 (11.1)	4 (44.4)	1 (11.1)	0	0	9
	> 20 years	19 (37.3)	10 (19.6)	15 (29.4)	7 (13.7)	0	0	51	21 (45.7)	3 (6.5)	19 (41.3)	3 (15.3)	0	0	46
	Total	137	19	62	14	0	0	232	115	14	72	9	1	0	211
		(59.1)	(8.2)	(26.7)	(6.0)				(54.5)	(6.6)	(34.1)	(4.3)	(0.5)
	< 12 months	6 (60.0)	2 (20.0)	0	2 (20.0)	0	1 (10.0)	10	10 (90.9)	1 (9.1)	0	0	0	0	11
	12-23 monts	1 (50.0)	1 (50.0)	0	0	0	0	2	0	0	0	0	0	0	0
Andean	24-59 months	3 (50.0)	1 (16.7)	0	2 (33.3)	0	0	6	2 (50.0)	0	0	1 (25.0)	0	1 (25.0)	4
	> 5-14 years	5 (55.6)	4 (44.4)	0	0	0	0	9	5 (83.3)	0	1 (16.7)	0	0	0	6
	15-20 years	0	2 (100)	0	0	0	0	2	0	3 (50.0)	1 (16.7)	2 (33.3)	0	0	6
	> 20 years	2 (20.0)	2 (20.0)	0	6 (60.0)	0	0	10	2 (25.0)	3 (37.5)	0	3 (37.5)	0	0	8
	Total	17	12	0	10	0	1	39	19	7	2	6	0	1	35
		(43.6)	(30.8)		(25.6)		(2.6)		(54.3)	(20.0)	(5.7)	(17.1)		(2.9)
	< 12 months	5 (71.4)	2 (28.6)	0	0	0	0	7	4 (50.0)	4 (50.0)	0	0	0	0	8
	12-23 monts	0	0	4 (100)	0	0	0	4	2 (66.7)	1 (33.3)	0	0	0	0	3
Mexico, Central América & Caribbean	24-59 months	1 (100)	0	0	0	0	0	1	5 (50.0)	4 (40.0)	0	0	1 (10.0)	0	10
	> 5-14 years	4 (57.1)	3 (42.9)	0	0	0	0	7	3 (27.3)	6 (54.5)	0	2 (18.2)	0	0	11
	15-20 years	1 (25.0)	3 (75.0)	0	0	0	0	4	1 (20.0)	3 (60.0)	0	1 (20.0)	0	0	5
	> 20 years	3 (30.0)	6 (60.0)	1 (10.0)	0	0	0	10	3 (27.2)	8 (72.7=	0	0	0	0	11
	Total	14	14	5	0	0	0	33	18	26	0	3	1	0	48
		(42.4)	(42.4)	(15.2)					(37.5)	(54.2)		(6.3)	(2.1)
